# Supplementary material for: The environmental geochemical baseline, background and sources of metal and metalloids present in urban, peri-urban and rural soils in the O´Higgins region, Chile
Source: Environ Geochem Health. 2021 Oct 9;44(10):3173–89. doi: 10.1007/s10653-021-01098-4 (PMC9522781; doi:10.1007/s10653-021-01098-4)
Supplement: Supplementary file 1 — Supplementary file1 (XLSX 2249 kb) [file 10653_2021_1098_MOESM1_ESM.xlsx]

## Sheet: Hoja1
Punto	Muestra	XCOO	YCOO	SiO2	Al2O3
1	2	339626	6229960	54.57	17.38
2	5	340557	6231012	55.96	17.11
3	7	340611	6229464	53.76	17.12
4	16	341634	6228713	56.26	16.24
5	18	339376	6227603	54.56	16.51
6	20	339729	6228835	54.68	16.77
7	23	340524	6228422	54.99	17.22
8	27	340313	6227552	54.94	16.48
9	29	339282	6226353	53.38	16.61
10	34	339650	6225280	55.01	16.53
11	36	340270	6226776	55.85	17.35
12	38	341590	6227206	54.73	17.39
13	41	341387	6226332	54.38	16.57
14	43	340479	6225559	53.59	16.28
15	45	341279	6225416	54.96	16.91
16	48	345916	6229978	55.38	16.77
17	51	345575	6230085	54.58	16.79
18	55	345666	6226046	55.08	16.06
19	59	346305	6221484	55.65	16.29
20	65	344104	6224183	55.06	16.68
21	70	344273	6226349	54.4	17.4
22	76	339785	6224112	53.01	17.44
23	78	340549	6222070	55.64	17.16
24	80	341891	6222140	55.51	17.61
25	84	341711	6224035	54.55	17.3
26	88	339273	6219514	55.69	16.24
27	90	339200	6217014	51.46	15.5
28	92	339230	6216265	56.4	15.97
29	94	339055	6215631	54.8	15.84
30	96	339819	6214654	55.97	16.88
31	100	341158	6214352	54.83	16.65
32	102	341281	6214909	54.89	16.78
33	107	339641	6215549	53.32	17.03
34	109	340381	6215252	53.73	17
35	117	340568	6217530	54.88	16.76
36	119	341647	6218589	57.08	18.25
37	122	341157	6217643	56.53	17.03
38	127	341542	6216119	54.87	17.3
39	131	341597	6215321	54.14	16.09
40	133	343786	6213762	55.07	16.45
41	141	344347	6216140	56.38	16.8
42	143	344166	6218137	56.61	16.21
43	145	343395	6221029	56.43	16.35
44	147	345552	6212767	55.47	16.32
45	153	346262	6214604	56.67	17.21
46	155	346300	6216273	55.32	17.28
47	160	346162	6218217	56.08	16.61
48	164	345707	6219802	56.04	15.99
