# Supplementary material for: The environmental geochemical baseline, background and sources of metal and metalloids present in urban, peri-urban and rural soils in the O´Higgins region, Chile
Source: Environ Geochem Health. 2021 Oct 9;44(10):3173–89. doi: 10.1007/s10653-021-01098-4 (PMC9522781; doi:10.1007/s10653-021-01098-4)
Supplement: Supplementary file 5 — Supplementary file1 (XLSX 2249 kb) [file 10653_2021_1098_MOESM5_ESM.xlsx]

## Sheet: Hoja1
Punto	Muestra	XCOO	YCOO	K2O	P2O5
1	2	339626	6229960	1.99	0.4
2	5	340557	6231012	2.05	0.29
3	7	340611	6229464	2.05	0.4
4	16	341634	6228713	1.92	0.32
5	18	339376	6227603	1.9	0.32
6	20	339729	6228835	1.91	0.34
7	23	340524	6228422	2.07	0.28
8	27	340313	6227552	1.95	0.29
9	29	339282	6226353	2.08	0.75
10	34	339650	6225280	1.95	0.35
11	36	340270	6226776	1.87	0.29
12	38	341590	6227206	1.89	0.3
13	41	341387	6226332	1.93	0.31
14	43	340479	6225559	1.89	0.33
15	45	341279	6225416	2.04	0.34
16	48	345916	6229978	1.94	0.31
17	51	345575	6230085	2	0.37
18	55	345666	6226046	1.89	0.41
19	59	346305	6221484	1.75	0.33
20	65	344104	6224183	1.6	0.23
21	70	344273	6226349	2.2	0.49
22	76	339785	6224112	1.93	0.37
23	78	340549	6222070	1.83	0.32
24	80	341891	6222140	1.89	0.34
25	84	341711	6224035	1.76	0.31
26	88	339273	6219514	2.07	0.32
27	90	339200	6217014	2.02	0.42
28	92	339230	6216265	1.97	0.36
29	94	339055	6215631	2.04	0.4
30	96	339819	6214654	1.89	0.3
31	100	341158	6214352	1.91	0.31
32	102	341281	6214909	2.08	0.38
33	107	339641	6215549	2.07	0.5
34	109	340381	6215252	2.01	0.44
35	117	340568	6217530	1.92	0.3
36	119	341647	6218589	1.93	0.29
37	122	341157	6217643	1.92	0.29
38	127	341542	6216119	1.89	0.24
39	131	341597	6215321	2.02	0.3
40	133	343786	6213762	1.83	0.39
41	141	344347	6216140	1.69	0.25
42	143	344166	6218137	1.75	0.27
43	145	343395	6221029	1.78	0.27
44	147	345552	6212767	1.84	0.26
45	153	346262	6214604	1.72	0.25
46	155	346300	6216273	1.63	0.27
47	160	346162	6218217	1.66	0.25
48	164	345707	6219802	1.8	0.3
