# Supplementary material for: The environmental geochemical baseline, background and sources of metal and metalloids present in urban, peri-urban and rural soils in the O´Higgins region, Chile
Source: Environ Geochem Health. 2021 Oct 9;44(10):3173–89. doi: 10.1007/s10653-021-01098-4 (PMC9522781; doi:10.1007/s10653-021-01098-4)
Supplement: Supplementary file 6 — Supplementary file1 (XLSX 2249 kb) [file 10653_2021_1098_MOESM6_ESM.xlsx]

## Sheet: Hoja1
Punto	Muestra	XCOO	YCOO	Cu	V
1	2	339626	6229960	162.46	194.75
2	5	340557	6231012	370.1	193.5
3	7	340611	6229464	214.85	191.69
4	16	341634	6228713	453.91	191.44
5	18	339376	6227603	485.36	190.49
6	20	339729	6228835	301.59	195.75
7	23	340524	6228422	220.52	193.51
8	27	340313	6227552	364.11	190.68
9	29	339282	6226353	332.75	185.62
10	34	339650	6225280	511.68	190.48
11	36	340270	6226776	348.09	197.24
12	38	341590	6227206	677.27	183.66
13	41	341387	6226332	514.84	190.48
14	43	340479	6225559	735	179.58
15	45	341279	6225416	314.04	194.4
16	48	345916	6229978	368.51	222.09
17	51	345575	6230085	272.42	202.95
18	55	345666	6226046	551.35	201.69
19	59	346305	6221484	404.17	188.12
20	65	344104	6224183	343.69	197.1
21	70	344273	6226349	243.79	213.16
22	76	339785	6224112	845.01	174.8
23	78	340549	6222070	880.12	175.95
24	80	341891	6222140	620.36	190.94
25	84	341711	6224035	626.5	186.11
26	88	339273	6219514	1013.31	105.43
27	90	339200	6217014	556.44	151.63
28	92	339230	6216265	1344.85	113.51
29	94	339055	6215631	903.91	153.68
30	96	339819	6214654	1238.82	182.96
31	100	341158	6214352	1488.73	164.64
32	102	341281	6214909	815	158
33	107	339641	6215549	1525	155
34	109	340381	6215252	737.65	157.22
35	117	340568	6217530	1086.38	162.53
36	119	341647	6218589	201.53	169.73
37	122	341157	6217643	570.1	163.6
38	127	341542	6216119	610.74	160.46
39	131	341597	6215321	664.65	162.44
40	133	343786	6213762	571.07	182.4
41	141	344347	6216140	267.67	206.72
42	143	344166	6218137	449.89	188.19
43	145	343395	6221029	420.46	203.61
44	147	345552	6212767	339.74	164.46
45	153	346262	6214604	215.85	221.04
46	155	346300	6216273	209.3	222.97
47	160	346162	6218217	306.07	211.05
48	164	345707	6219802	427.16	181.31
