# Supplementary material for: The environmental geochemical baseline, background and sources of metal and metalloids present in urban, peri-urban and rural soils in the O´Higgins region, Chile
Source: Environ Geochem Health. 2021 Oct 9;44(10):3173–89. doi: 10.1007/s10653-021-01098-4 (PMC9522781; doi:10.1007/s10653-021-01098-4)
Supplement: Supplementary file 7 — Supplementary file1 (XLSX 2249 kb) [file 10653_2021_1098_MOESM7_ESM.xlsx]

## Sheet: Hoja1
Punto	Muestra	XCOO	YCOO	Cr	Co
1	2	339626	6229960	41.43	27.09
2	5	340557	6231012	43.92	26.66
3	7	340611	6229464	38.35	27.78
4	16	341634	6228713	41.54	25.91
5	18	339376	6227603	33.85	26.79
6	20	339729	6228835	31.44	27.22
7	23	340524	6228422	33.3	28.26
8	27	340313	6227552	33.64	25.82
9	29	339282	6226353	33.45	26.18
10	34	339650	6225280	34.02	26.36
11	36	340270	6226776	38.41	25.86
12	38	341590	6227206	40.17	25.58
13	41	341387	6226332	34.68	26.46
14	43	340479	6225559	29.19	26.55
15	45	341279	6225416	35.14	26.77
16	48	345916	6229978	39.16	27.12
17	51	345575	6230085	32.73	26.16
18	55	345666	6226046	30.53	26.95
19	59	346305	6221484	22.61	26.62
20	65	344104	6224183	20.43	28.82
21	70	344273	6226349	32.64	25.51
22	76	339785	6224112	27.73	26.48
23	78	340549	6222070	31.18	25.47
24	80	341891	6222140	33.44	25.93
25	84	341711	6224035	27.08	26.9
26	88	339273	6219514	163.13	33.17
27	90	339200	6217014	155.41	35.36
28	92	339230	6216265	154.08	28.48
29	94	339055	6215631	163.28	46.46
30	96	339819	6214654	22.49	27.84
31	100	341158	6214352	39.35	25.53
32	102	341281	6214909	15	25
33	107	339641	6215549	17	25
34	109	340381	6215252	23.91	24.51
35	117	340568	6217530	17.04	24.27
36	119	341647	6218589	16.08	25.22
37	122	341157	6217643	15.48	19.47
38	127	341542	6216119	26.77	24.4
39	131	341597	6215321	25.24	33.51
40	133	343786	6213762	30.74	32.86
41	141	344347	6216140	42.92	34.44
42	143	344166	6218137	32.17	32.84
43	145	343395	6221029	42.26	34.08
44	147	345552	6212767	30.25	32.72
45	153	346262	6214604	39.76	36.45
46	155	346300	6216273	32.98	37.48
47	160	346162	6218217	28.83	38.06
48	164	345707	6219802	28.28	32.33
