# Supplementary material for: The environmental geochemical baseline, background and sources of metal and metalloids present in urban, peri-urban and rural soils in the O´Higgins region, Chile
Source: Environ Geochem Health. 2021 Oct 9;44(10):3173–89. doi: 10.1007/s10653-021-01098-4 (PMC9522781; doi:10.1007/s10653-021-01098-4)
Supplement: Supplementary file 8 — Supplementary file1 (XLSX 2249 kb) [file 10653_2021_1098_MOESM8_ESM.xlsx]

## Sheet: Hoja1
Punto	Muestra	XCOO	YCOO	Ni	Zn
1	2	339626	6229960	24.85	80.47
2	5	340557	6231012	21.17	72.65
3	7	340611	6229464	20.66	129.5
4	16	341634	6228713	16.31	83.76
5	18	339376	6227603	18.33	88.13
6	20	339729	6228835	22.22	92.22
7	23	340524	6228422	22.18	84.5
8	27	340313	6227552	17.47	84.29
9	29	339282	6226353	20.01	110.26
10	34	339650	6225280	17.9	86.75
11	36	340270	6226776	16.23	79.24
12	38	341590	6227206	14.83	93.95
13	41	341387	6226332	18.58	86.84
14	43	340479	6225559	19.2	102.45
15	45	341279	6225416	21.15	81.81
16	48	345916	6229978	13.34	90.63
17	51	345575	6230085	17.27	87.56
18	55	345666	6226046	7.63	96.78
19	59	346305	6221484	9.6	104
20	65	344104	6224183	8.71	89.55
21	70	344273	6226349	16.9	91.21
22	76	339785	6224112	11.98	106.99
23	78	340549	6222070	10.64	123.83
24	80	341891	6222140	13.46	98.02
25	84	341711	6224035	13.91	93.97
26	88	339273	6219514	24.91	15.01
27	90	339200	6217014	24.36	16.12
28	92	339230	6216265	23.74	16.03
29	94	339055	6215631	25	13.63
30	96	339819	6214654	14.21	116.59
31	100	341158	6214352	16.63	93.16
32	102	341281	6214909	20	130
33	107	339641	6215549	17	140
34	109	340381	6215252	16.74	108.74
35	117	340568	6217530	17.17	132.16
36	119	341647	6218589	13.66	114.04
37	122	341157	6217643	12.12	121.59
38	127	341542	6216119	19.05	95.23
39	131	341597	6215321	14.22	111.31
40	133	343786	6213762	14.75	104.86
41	141	344347	6216140	12.71	87.86
42	143	344166	6218137	15.46	93.76
43	145	343395	6221029	10.68	89.51
44	147	345552	6212767	14.16	94.47
45	153	346262	6214604	14.89	89.41
46	155	346300	6216273	12.83	91.36
47	160	346162	6218217	6.74	91.27
48	164	345707	6219802	9.31	91.11
