# Supplementary material for: The environmental geochemical baseline, background and sources of metal and metalloids present in urban, peri-urban and rural soils in the O´Higgins region, Chile
Source: Environ Geochem Health. 2021 Oct 9;44(10):3173–89. doi: 10.1007/s10653-021-01098-4 (PMC9522781; doi:10.1007/s10653-021-01098-4)
Supplement: Supplementary file 9 — Supplementary file1 (XLSX 2249 kb) [file 10653_2021_1098_MOESM9_ESM.xlsx]

## Sheet: Hoja1
Punto	Muestra	XCOO	YCOO	Rb	Sr
1	2	339626	6229960	70.09	390.46
2	5	340557	6231012	69.22	385.67
3	7	340611	6229464	75.45	399.25
4	16	341634	6228713	69.38	431.78
5	18	339376	6227603	73.38	420.8
6	20	339729	6228835	79.09	389.64
7	23	340524	6228422	73.83	385.74
8	27	340313	6227552	72.31	413.72
9	29	339282	6226353	79.1	416.26
10	34	339650	6225280	69.05	412.19
11	36	340270	6226776	64.37	442.76
12	38	341590	6227206	64.92	435.33
13	41	341387	6226332	72.24	410.38
14	43	340479	6225559	72.05	410.21
15	45	341279	6225416	70.35	386.48
16	48	345916	6229978	70.35	361.21
17	51	345575	6230085	75.82	384.35
18	55	345666	6226046	64.13	369.11
19	59	346305	6221484	61.15	376.1
20	65	344104	6224183	53.59	321.25
21	70	344273	6226349	72.95	378.36
22	76	339785	6224112	70.99	406.02
23	78	340549	6222070	65.37	459.92
24	80	341891	6222140	71.05	429.99
25	84	341711	6224035	61.93	424.9
26	88	339273	6219514	78.98	462.57
27	90	339200	6217014	77.88	464.06
28	92	339230	6216265	72.76	480.01
29	94	339055	6215631	68.18	469.19
30	96	339819	6214654	72.59	352.1
31	100	341158	6214352	64.14	464.19
32	102	341281	6214909	89	374
33	107	339641	6215549	89	373
34	109	340381	6215252	78.39	476.45
35	117	340568	6217530	76.76	369.73
36	119	341647	6218589	75.87	357.95
37	122	341157	6217643	79.91	378.27
38	127	341542	6216119	72.28	478.32
39	131	341597	6215321	89.12	440.4
40	133	343786	6213762	69.52	439.71
41	141	344347	6216140	63.74	407.67
42	143	344166	6218137	68.34	441.92
43	145	343395	6221029	65.44	419.87
44	147	345552	6212767	68.57	481.04
45	153	346262	6214604	62.1	378.28
46	155	346300	6216273	63.55	390.25
47	160	346162	6218217	59.27	328.39
48	164	345707	6219802	65.4	444.78
