# Supplementary material for: The environmental geochemical baseline, background and sources of metal and metalloids present in urban, peri-urban and rural soils in the O´Higgins region, Chile
Source: Environ Geochem Health. 2021 Oct 9;44(10):3173–89. doi: 10.1007/s10653-021-01098-4 (PMC9522781; doi:10.1007/s10653-021-01098-4)
Supplement: Supplementary file 10 — Supplementary file1 (XLSX 2249 kb) [file 10653_2021_1098_MOESM10_ESM.xlsx]

## Sheet: Hoja1
Punto	Muestra	XCOO	YCOO	Y	Zr
1	2	339626	6229960	21.42	171.69
2	5	340557	6231012	21.43	175.29
3	7	340611	6229464	22.04	168.53
4	16	341634	6228713	22.4	170.84
5	18	339376	6227603	22.59	166.76
6	20	339729	6228835	24.98	175.91
7	23	340524	6228422	23.07	177.81
8	27	340313	6227552	21.89	171.27
9	29	339282	6226353	22.44	171.64
10	34	339650	6225280	21.1	169.19
11	36	340270	6226776	21.21	175.58
12	38	341590	6227206	20.76	164.26
13	41	341387	6226332	22.16	167.67
14	43	340479	6225559	21.55	162.65
15	45	341279	6225416	23.14	171.65
16	48	345916	6229978	19.2	174.82
17	51	345575	6230085	19.6	176.14
18	55	345666	6226046	19.29	160.75
19	59	346305	6221484	19.24	160.47
20	65	344104	6224183	21.2	154.82
21	70	344273	6226349	23.6	181.03
22	76	339785	6224112	23.8	151.09
23	78	340549	6222070	19.9	182.85
24	80	341891	6222140	21.28	184.44
25	84	341711	6224035	23.11	160.84
26	88	339273	6219514	22.49	172.7
27	90	339200	6217014	21.14	163.6
28	92	339230	6216265	22.07	157.55
29	94	339055	6215631	21.9	180.09
30	96	339819	6214654	20.2	204.64
31	100	341158	6214352	21.01	154.99
32	102	341281	6214909	22	166
33	107	339641	6215549	21	155
34	109	340381	6215252	21.23	151.1
35	117	340568	6217530	20.78	174.05
36	119	341647	6218589	20.57	180.75
37	122	341157	6217643	23.02	152.92
38	127	341542	6216119	21.92	166.32
39	131	341597	6215321	23.32	160.27
40	133	343786	6213762	21.71	172.38
41	141	344347	6216140	22.75	186.06
42	143	344166	6218137	22.14	178.24
43	145	343395	6221029	21.45	193.17
44	147	345552	6212767	21.31	159.29
45	153	346262	6214604	21.62	195.35
46	155	346300	6216273	22.47	191.47
47	160	346162	6218217	23.88	163.17
48	164	345707	6219802	22.43	170.88
