# Supplementary material for: The environmental geochemical baseline, background and sources of metal and metalloids present in urban, peri-urban and rural soils in the O´Higgins region, Chile
Source: Environ Geochem Health. 2021 Oct 9;44(10):3173–89. doi: 10.1007/s10653-021-01098-4 (PMC9522781; doi:10.1007/s10653-021-01098-4)
Supplement: Supplementary file 12 — Supplementary file1 (XLSX 2249 kb) [file 10653_2021_1098_MOESM12_ESM.xlsx]

## Sheet: Hoja1
Punto	Muestra	XCOO	YCOO	Pb	Sc
1	2	339626	6229960	31.36	17.96
2	5	340557	6231012	14.9	26.74
3	7	340611	6229464	33.64	25.54
4	16	341634	6228713	24.59	9.85
5	18	339376	6227603	26.19	17.1
6	20	339729	6228835	25	24.33
7	23	340524	6228422	23.64	35.48
8	27	340313	6227552	33.97	7.42
9	29	339282	6226353	17.59	17.41
10	34	339650	6225280	12.27	20.45
11	36	340270	6226776	27.71	26.3
12	38	341590	6227206	12.67	9.5
13	41	341387	6226332	23.27	26.89
14	43	340479	6225559	25.65	19.86
15	45	341279	6225416	27.86	20.71
16	48	345916	6229978	10.84	14.06
17	51	345575	6230085	13.02	14.02
18	55	345666	6226046	15.56	19.34
19	59	346305	6221484	22	20.11
20	65	344104	6224183	18.38	21.13
21	70	344273	6226349	17.9	25.33
22	76	339785	6224112	11.73	11.61
23	78	340549	6222070	26.06	25.08
24	80	341891	6222140	20.48	21.26
25	84	341711	6224035	12.86	23.78
26	88	339273	6219514	42.67	26.01
27	90	339200	6217014	41.63	27.58
28	92	339230	6216265	29.75	10.81
29	94	339055	6215631	61.71	23.9
30	96	339819	6214654	11.94	14.45
31	100	341158	6214352	5.92	8.15
32	102	341281	6214909	12	26
33	107	339641	6215549	10	13
34	109	340381	6215252	23.89	20.33
35	117	340568	6217530	9.83	14.5
36	119	341647	6218589	9.83	19.94
37	122	341157	6217643	10.28	25.69
38	127	341542	6216119	21.13	25.52
39	131	341597	6215321	23.52	17.17
40	133	343786	6213762	14.99	21.3
41	141	344347	6216140	10.81	29.85
42	143	344166	6218137	23.72	20.83
43	145	343395	6221029	27	18.3
44	147	345552	6212767	19.6	20.29
45	153	346262	6214604	14.25	21.49
46	155	346300	6216273	22.65	19.45
47	160	346162	6218217	21.26	19.53
48	164	345707	6219802	22.72	22.77
