# Supplementary material for: The environmental geochemical baseline, background and sources of metal and metalloids present in urban, peri-urban and rural soils in the O´Higgins region, Chile
Source: Environ Geochem Health. 2021 Oct 9;44(10):3173–89. doi: 10.1007/s10653-021-01098-4 (PMC9522781; doi:10.1007/s10653-021-01098-4)
Supplement: Supplementary file 15 — Supplementary file1 (XLSX 2249 kb) [file 10653_2021_1098_MOESM15_ESM.xlsx]

## Sheet: Hoja1
Punto	Muestra	XCOO	YCOO	Mo	Sb
1	2	339626	6229960	5	10
2	5	340557	6231012	5	34.54
3	7	340611	6229464	5	12.61
4	16	341634	6228713	5	10
5	18	339376	6227603	5	13.73
6	20	339729	6228835	5	11.13
7	23	340524	6228422	5	24.69
8	27	340313	6227552	5	35.66
9	29	339282	6226353	5	34.43
10	34	339650	6225280	5.81	10
11	36	340270	6226776	5	10
12	38	341590	6227206	13.32	26.09
13	41	341387	6226332	5	38.77
14	43	340479	6225559	13.65	67.88
15	45	341279	6225416	5	10.24
16	48	345916	6229978	5	21.08
17	51	345575	6230085	5	10
18	55	345666	6226046	5	10
19	59	346305	6221484	5	26.28
20	65	344104	6224183	5	12.31
21	70	344273	6226349	5	10
22	76	339785	6224112	5	15.54
23	78	340549	6222070	5.81	10.26
24	80	341891	6222140	5	20.18
25	84	341711	6224035	5	20.77
26	88	339273	6219514	9.53	11.39
27	90	339200	6217014	2.5	10.81
28	92	339230	6216265	11.96	28.18
29	94	339055	6215631	16.68	25.56
30	96	339819	6214654	8.86	5
31	100	341158	6214352	18.99	24.67
32	102	341281	6214909	2.5	5
33	107	339641	6215549	5	36
34	109	340381	6215252	5	27.69
35	117	340568	6217530	5.08	5
36	119	341647	6218589	2.5	13.5
37	122	341157	6217643	7.83	12.1
38	127	341542	6216119	5	10
39	131	341597	6215321	5	59.67
40	133	343786	6213762	5	43.5
41	141	344347	6216140	2.5	44
42	143	344166	6218137	2.5	21
43	145	343395	6221029	2.5	41
44	147	345552	6212767	2.5	5
45	153	346262	6214604	2.5	5
46	155	346300	6216273	2.5	5
47	160	346162	6218217	2.5	22
48	164	345707	6219802	2.5	5
