# Supplementary material for: The environmental geochemical baseline, background and sources of metal and metalloids present in urban, peri-urban and rural soils in the O´Higgins region, Chile
Source: Environ Geochem Health. 2021 Oct 9;44(10):3173–89. doi: 10.1007/s10653-021-01098-4 (PMC9522781; doi:10.1007/s10653-021-01098-4)
Supplement: Supplementary file 16 — Supplementary file1 (XLSX 2249 kb) [file 10653_2021_1098_MOESM16_ESM.xlsx]

## Sheet: Hoja1
Punto	Muestra	XCOO	YCOO	Ag	Bi
1	2	339626	6229960	0.5	10
2	5	340557	6231012	1	10
3	7	340611	6229464	1	10
4	16	341634	6228713	0.5	10
5	18	339376	6227603	1	10
6	20	339729	6228835	1	10
7	23	340524	6228422	1	10
8	27	340313	6227552	1	25.38
9	29	339282	6226353	2.86	22.64
10	34	339650	6225280	1	32.97
11	36	340270	6226776	1.13	32.06
12	38	341590	6227206	1	28.78
13	41	341387	6226332	1	26.74
14	43	340479	6225559	1	28.4
15	45	341279	6225416	1	26.06
16	48	345916	6229978	1.2	18.15
17	51	345575	6230085	1	18.08
18	55	345666	6226046	1	18.78
19	59	346305	6221484	1	19.14
20	65	344104	6224183	7.56	19.33
21	70	344273	6226349	1	18.62
22	76	339785	6224112	1	18.81
23	78	340549	6222070	1	18.47
24	80	341891	6222140	1	19.25
25	84	341711	6224035	1	19.05
26	88	339273	6219514	0.5	5
27	90	339200	6217014	0.5	5
28	92	339230	6216265	0.5	5
29	94	339055	6215631	0.5	5
30	96	339819	6214654	1.87	5
31	100	341158	6214352	1	19.02
32	102	341281	6214909	0.5	5
33	107	339641	6215549	1	5
34	109	340381	6215252	1	18.79
35	117	340568	6217530	0.5	5
36	119	341647	6218589	0.5	5
37	122	341157	6217643	2.41	5
38	127	341542	6216119	1	18.59
39	131	341597	6215321	1	20.45
40	133	343786	6213762	3.5	21.31
41	141	344347	6216140	0.5	21.9
42	143	344166	6218137	0.5	21.63
43	145	343395	6221029	2	21.97
44	147	345552	6212767	0.5	21.33
45	153	346262	6214604	0.5	21.88
46	155	346300	6216273	2	22.23
47	160	346162	6218217	2	22.03
48	164	345707	6219802	0.5	22.01
