# Supplementary material for: The environmental geochemical baseline, background and sources of metal and metalloids present in urban, peri-urban and rural soils in the O´Higgins region, Chile
Source: Environ Geochem Health. 2021 Oct 9;44(10):3173–89. doi: 10.1007/s10653-021-01098-4 (PMC9522781; doi:10.1007/s10653-021-01098-4)
Supplement: Supplementary file 17 — Supplementary file1 (XLSX 2249 kb) [file 10653_2021_1098_MOESM17_ESM.xlsx]

## Sheet: Hoja1
Punto	Muestra	XCOO	YCOO	W	Ga
1	2	339626	6229960	10	114
2	5	340557	6231012	10	121
3	7	340611	6229464	10	137
4	16	341634	6228713	10	121
5	18	339376	6227603	10	126
6	20	339729	6228835	10	135
7	23	340524	6228422	10	137
8	27	340313	6227552	24.15	104.4
9	29	339282	6226353	24.11	114.05
10	34	339650	6225280	34.08	108.7
11	36	340270	6226776	39.78	102.3
12	38	341590	6227206	31.85	100.3
13	41	341387	6226332	29.52	109.9
14	43	340479	6225559	28.52	112.5
15	45	341279	6225416	38.51	103.25
16	48	345916	6229978	12.54	103.8
17	51	345575	6230085	16.52	103.9
18	55	345666	6226046	13.69	112
19	59	346305	6221484	11.35	126.2
20	65	344104	6224183	21.93	140.5
21	70	344273	6226349	15.3	115
22	76	339785	6224112	13.3	134
23	78	340549	6222070	12.59	114
24	80	341891	6222140	11.01	120
25	84	341711	6224035	14.18	129
26	88	339273	6219514	5	0.5
27	90	339200	6217014	5	0.5
28	92	339230	6216265	5	0.5
29	94	339055	6215631	5	0.5
30	96	339819	6214654	5	12
31	100	341158	6214352	5	104
32	102	341281	6214909	5	12
33	107	339641	6215549	5	12
34	109	340381	6215252	10.26	113
35	117	340568	6217530	5	13
36	119	341647	6218589	5	13
37	122	341157	6217643	5	10.08
38	127	341542	6216119	5	122
39	131	341597	6215321	46.12	109.85
40	133	343786	6213762	38.68	98.6
41	141	344347	6216140	54.45	102
42	143	344166	6218137	35.77	100.55
43	145	343395	6221029	50.58	94.2
44	147	345552	6212767	34.47	10.33
45	153	346262	6214604	23.56	10.44
46	155	346300	6216273	34.4	11.62
47	160	346162	6218217	28.63	12.16
48	164	345707	6219802	25.36	9.66
