# Supplementary material for: The environmental geochemical baseline, background and sources of metal and metalloids present in urban, peri-urban and rural soils in the O´Higgins region, Chile
Source: Environ Geochem Health. 2021 Oct 9;44(10):3173–89. doi: 10.1007/s10653-021-01098-4 (PMC9522781; doi:10.1007/s10653-021-01098-4)
Supplement: Supplementary file 18 — Supplementary file1 (XLSX 2249 kb) [file 10653_2021_1098_MOESM18_ESM.xlsx]

## Sheet: Hoja1
Punto	Muestra	XCOO	YCOO	SiO2	Al2O3
49	168	347976	6218783	55.93	17.5
50	170	347675	6216302	55.02	15.73
51	173	348651	6216409	59.92	16.22
52	175	348499	6216304	68.43	15.91
53	177	349297	6216805	56.78	16.34
54	180	348055	6217606	56.34	16.13
55	184	348754	6217884	49.07	21.43
56	186	348141	6218639	56.82	16.2
57	188	347674	6218398	55.43	16.03
58	190	347143	6219338	55.22	16.05
59	202	347621	6214711	56.04	16.3
60	204	347094	6214432	55.17	16.45
61	206	346426	6212033	56.14	16.11
62	218	337795	6219095	56.58	16.14
63	220	333587	6219150	55.88	16.23
64	222	329158	6217895	53.43	16.35
65	224	329605	6222112	63.53	15.55
66	226	329490	6222141	59.76	16.89
67	228	334174	6222556	53.56	16.66
68	230	334255	6222416	52.13	17.01
69	232	337998	6222774	55.09	16.81
70	233	336275	6229241	55.77	16.32
71	235	336339	6229376	56	15.66
72	237	336056	6229249	67.38	14.44
73	239	330512	6226425	58.47	16.56
74	241	331640	6225516	48.13	17.86
75	243	333282	6225927	58.86	15.78
76	245	337113	6225839	53.38	17.24
77	246	337023	6230460	56.02	15.7
78	248	339860	6232829	57.85	17.32
79	250	342270	6234139	55.56	16.28
80	252	345761	6234220	53.43	18.05
81	254	348120	6234680	54.61	17.65
82	259	353756	6232884	58.27	15.16
83	261	350419	6231247	54.19	17.3
84	263	348871	6224808	56.19	16.14
85	265	347693	6227121	55.34	15.8
86	267	345770	6222481	55	16.24
87	269	345843	6222021	55.33	17
88	272	349064	6222336	55.8	16.65
89	274	337471	6213986	53.91	16.31
90	276	336800	6209889	54.88	16.51
91	278	337106	6204604	54.36	16.47
92	280	332299	6206158	55.73	16.73
93	282	329164	6205654	55.43	16.38
94	284	328827	6210470	54.91	16.73
95	286	328416	6212312	55.48	16.74
96	290	315928	6203502	49.02	14.5
