# Supplementary material for: The environmental geochemical baseline, background and sources of metal and metalloids present in urban, peri-urban and rural soils in the O´Higgins region, Chile
Source: Environ Geochem Health. 2021 Oct 9;44(10):3173–89. doi: 10.1007/s10653-021-01098-4 (PMC9522781; doi:10.1007/s10653-021-01098-4)
Supplement: Supplementary file 20 — Supplementary file1 (XLSX 2249 kb) [file 10653_2021_1098_MOESM20_ESM.xlsx]

## Sheet: Hoja1
Punto	Muestra	XCOO	YCOO	CaO	MgO
49	168	347976	6218783	2.89	2.65
50	170	347675	6216302	3.09	3.1
51	173	348651	6216409	2.3	0.76
52	175	348499	6216304	1.05	0.5
53	177	349297	6216805	2.61	1.63
54	180	348055	6217606	3.37	3.61
55	184	348754	6217884	3.02	1.56
56	186	348141	6218639	2.94	2.58
57	188	347674	6218398	3.16	2.74
58	190	347143	6219338	2.81	2.18
59	202	347621	6214711	3.29	2.43
60	204	347094	6214432	2.5	2.4
61	206	346426	6212033	4.13	5.21
62	218	337795	6219095	3.87	4.94
63	220	333587	6219150	3.87	5.07
64	222	329158	6217895	3.22	4.08
65	224	329605	6222112	2.6	2.16
66	226	329490	6222141	4.01	3.1
67	228	334174	6222556	2.88	3.5
68	230	334255	6222416	2.78	2.97
69	232	337998	6222774	4.15	4.19
70	233	336275	6229241	3.11	3.52
71	235	336339	6229376	3.22	3.35
72	237	336056	6229249	1.29	0.98
73	239	330512	6226425	2.46	3.01
74	241	331640	6225516	2.7	3.58
75	243	333282	6225927	2.62	2.25
76	245	337113	6225839	2.88	3.53
77	246	337023	6230460	3.08	3.33
78	248	339860	6232829	2.48	1.94
79	250	342270	6234139	3.16	3.64
80	252	345761	6234220	2.69	3.58
81	254	348120	6234680	2.41	3.18
82	259	353756	6232884	2.01	2.42
83	261	350419	6231247	2.23	2.99
84	263	348871	6224808	3.17	3.69
85	265	347693	6227121	3.38	3.42
86	267	345770	6222481	3.19	3.18
87	269	345843	6222021	2.55	2.45
88	272	349064	6222336	3.84	3.95
89	274	337471	6213986	4.11	4.34
90	276	336800	6209889	4.01	3.17
91	278	337106	6204604	4.56	4.12
92	280	332299	6206158	4.06	4.05
93	282	329164	6205654	4.52	3.81
94	284	328827	6210470	3.87	3.48
95	286	328416	6212312	3.98	3.29
96	290	315928	6203502	6.83	3.05
