# Supplementary material for: The environmental geochemical baseline, background and sources of metal and metalloids present in urban, peri-urban and rural soils in the O´Higgins region, Chile
Source: Environ Geochem Health. 2021 Oct 9;44(10):3173–89. doi: 10.1007/s10653-021-01098-4 (PMC9522781; doi:10.1007/s10653-021-01098-4)
Supplement: Supplementary file 23 — Supplementary file1 (XLSX 2249 kb) [file 10653_2021_1098_MOESM23_ESM.xlsx]

## Sheet: Hoja1
Punto	Muestra	XCOO	YCOO	Cu	V
49	168	347976	6218783	344.92	206.1
50	170	347675	6216302	516.93	190.76
51	173	348651	6216409	128.59	221.26
52	175	348499	6216304	34.83	60.43
53	177	349297	6216805	92.34	180.11
54	180	348055	6217606	555.01	187.8
55	184	348754	6217884	137	224
56	186	348141	6218639	419.98	203.83
57	188	347674	6218398	466.81	204.61
58	190	347143	6219338	243.37	201.79
59	202	347621	6214711	169.99	227.19
60	204	347094	6214432	400.42	220.42
61	206	346426	6212033	1416.16	161.46
62	218	337795	6219095	301.63	176.87
63	220	333587	6219150	571.21	157.98
64	222	329158	6217895	225.98	186.68
65	224	329605	6222112	48.24	134.49
66	226	329490	6222141	68.24	131.63
67	228	334174	6222556	613.91	195.02
68	230	334255	6222416	665.7	191.4
69	232	337998	6222774	707.68	166.09
70	233	336275	6229241	288.31	172.05
71	235	336339	6229376	267.1	173.44
72	237	336056	6229249	49.25	75.55
73	239	330512	6226425	141.2	176.76
74	241	331640	6225516	694.38	178.12
75	243	333282	6225927	211.04	193.48
76	245	337113	6225839	307.82	190.31
77	246	337023	6230460	178.58	184.57
78	248	339860	6232829	103.72	172.16
79	250	342270	6234139	278.8	200.35
80	252	345761	6234220	267.99	197.22
81	254	348120	6234680	175.06	211.51
82	259	353756	6232884	146.08	206.66
83	261	350419	6231247	171.62	221.84
84	263	348871	6224808	577.5	178.68
85	265	347693	6227121	622.44	194.49
86	267	345770	6222481	404.01	195.39
87	269	345843	6222021	198.36	206.02
88	272	349064	6222336	685.89	170.48
89	274	337471	6213986	2065.1	156.12
90	276	336800	6209889	1062.08	163.01
91	278	337106	6204604	424.41	168.42
92	280	332299	6206158	1891.26	167.76
93	282	329164	6205654	1785.5	162.04
94	284	328827	6210470	2497.08	159.26
95	286	328416	6212312	699.57	161.28
96	290	315928	6203502	165.9	164.33
