# Supplementary material for: The environmental geochemical baseline, background and sources of metal and metalloids present in urban, peri-urban and rural soils in the O´Higgins region, Chile
Source: Environ Geochem Health. 2021 Oct 9;44(10):3173–89. doi: 10.1007/s10653-021-01098-4 (PMC9522781; doi:10.1007/s10653-021-01098-4)
Supplement: Supplementary file 24 — Supplementary file1 (XLSX 2249 kb) [file 10653_2021_1098_MOESM24_ESM.xlsx]

## Sheet: Hoja1
Punto	Muestra	XCOO	YCOO	Cr	Co
49	168	347976	6218783	32.5	33.38
50	170	347675	6216302	25.32	41.34
51	173	348651	6216409	5	19.51
52	175	348499	6216304	5	7.7
53	177	349297	6216805	5	22.52
54	180	348055	6217606	31.31	41.7
55	184	348754	6217884	14	26
56	186	348141	6218639	29.83	39.87
57	188	347674	6218398	47.08	43.31
58	190	347143	6219338	25.05	43.41
59	202	347621	6214711	31.1	42.32
60	204	347094	6214432	42.64	41.15
61	206	346426	6212033	25.22	34.2
62	218	337795	6219095	35.37	36.27
63	220	333587	6219150	26.48	33.61
64	222	329158	6217895	34.43	34.32
65	224	329605	6222112	18.72	24.08
66	226	329490	6222141	27.85	24.55
67	228	334174	6222556	27.5	38.49
68	230	334255	6222416	29.32	28.54
69	232	337998	6222774	33.54	24.66
70	233	336275	6229241	26.09	22.97
71	235	336339	6229376	28.52	22.68
72	237	336056	6229249	5	10.56
73	239	330512	6226425	36.19	22.2
74	241	331640	6225516	27.4	29.79
75	243	333282	6225927	34.73	21.08
76	245	337113	6225839	32.35	26.58
77	246	337023	6230460	34.34	23.23
78	248	339860	6232829	29.96	21.21
79	250	342270	6234139	42.92	26.47
80	252	345761	6234220	39.71	28.09
81	254	348120	6234680	34.35	27.11
82	259	353756	6232884	20.48	28.22
83	261	350419	6231247	39.65	28.21
84	263	348871	6224808	23	25.75
85	265	347693	6227121	28.57	26.5
86	267	345770	6222481	25.21	26.77
87	269	345843	6222021	20.51	28.11
88	272	349064	6222336	24.14	26.23
89	274	337471	6213986	28.9	25.81
90	276	336800	6209889	28.13	25.74
91	278	337106	6204604	32.87	24.42
92	280	332299	6206158	29.4	25.63
93	282	329164	6205654	28.36	25.01
94	284	328827	6210470	31.58	26.29
95	286	328416	6212312	26.49	25.22
96	290	315928	6203502	18.36	27.38
