# Supplementary material for: The environmental geochemical baseline, background and sources of metal and metalloids present in urban, peri-urban and rural soils in the O´Higgins region, Chile
Source: Environ Geochem Health. 2021 Oct 9;44(10):3173–89. doi: 10.1007/s10653-021-01098-4 (PMC9522781; doi:10.1007/s10653-021-01098-4)
Supplement: Supplementary file 25 — Supplementary file1 (XLSX 2249 kb) [file 10653_2021_1098_MOESM25_ESM.xlsx]

## Sheet: Hoja1
Punto	Muestra	XCOO	YCOO	Ni	Zn
49	168	347976	6218783	9.53	84.49
50	170	347675	6216302	8.73	34.75
51	173	348651	6216409	2.5	95.14
52	175	348499	6216304	7.4	70.81
53	177	349297	6216805	5.25	89.77
54	180	348055	6217606	10.84	18.26
55	184	348754	6217884	6	101
56	186	348141	6218639	9.41	17.02
57	188	347674	6218398	12.26	34.13
58	190	347143	6219338	6.21	20.15
59	202	347621	6214711	7.21	23.91
60	204	347094	6214432	15.56	22.49
61	206	346426	6212033	18.21	97.35
62	218	337795	6219095	11.48	113.3
63	220	333587	6219150	13.1	94.53
64	222	329158	6217895	16.61	176.5
65	224	329605	6222112	2.5	65.69
66	226	329490	6222141	5	72.3
67	228	334174	6222556	14.44	100.83
68	230	334255	6222416	13.98	100.64
69	232	337998	6222774	13.64	118.99
70	233	336275	6229241	15.47	91.88
71	235	336339	6229376	11.66	87.75
72	237	336056	6229249	5.18	102.13
73	239	330512	6226425	10.78	123.08
74	241	331640	6225516	18.52	180.26
75	243	333282	6225927	10.29	84.62
76	245	337113	6225839	19.44	97.65
77	246	337023	6230460	16.87	85.77
78	248	339860	6232829	10.28	102.73
79	250	342270	6234139	16.16	82.87
80	252	345761	6234220	23.41	81.05
81	254	348120	6234680	22.61	78.87
82	259	353756	6232884	10.07	89.04
83	261	350419	6231247	20.22	97.14
84	263	348871	6224808	10.95	98.54
85	265	347693	6227121	14.5	105.93
86	267	345770	6222481	9.89	104.89
87	269	345843	6222021	8.32	96.44
88	272	349064	6222336	12.31	90.69
89	274	337471	6213986	17.45	110.55
90	276	336800	6209889	17.08	108.81
91	278	337106	6204604	13.14	87.24
92	280	332299	6206158	17.26	95.07
93	282	329164	6205654	16.35	93.41
94	284	328827	6210470	19.46	111.7
95	286	328416	6212312	15.33	100.58
96	290	315928	6203502	11.82	83.45
