# Supplementary material for: The environmental geochemical baseline, background and sources of metal and metalloids present in urban, peri-urban and rural soils in the O´Higgins region, Chile
Source: Environ Geochem Health. 2021 Oct 9;44(10):3173–89. doi: 10.1007/s10653-021-01098-4 (PMC9522781; doi:10.1007/s10653-021-01098-4)
Supplement: Supplementary file 26 — Supplementary file1 (XLSX 2249 kb) [file 10653_2021_1098_MOESM26_ESM.xlsx]

## Sheet: Hoja1
Punto	Muestra	XCOO	YCOO	Rb	Sr
49	168	347976	6218783	63.12	435.01
50	170	347675	6216302	68.23	339.23
51	173	348651	6216409	56.67	242.22
52	175	348499	6216304	146.36	89.09
53	177	349297	6216805	27.85	258.69
54	180	348055	6217606	60.45	396.36
55	184	348754	6217884	52	247
56	186	348141	6218639	66.03	406.61
57	188	347674	6218398	53.51	417.24
58	190	347143	6219338	51.46	322.16
59	202	347621	6214711	58.31	406.21
60	204	347094	6214432	72.66	364
61	206	346426	6212033	61.51	475.03
62	218	337795	6219095	63.12	464.64
63	220	333587	6219150	73.31	494.37
64	222	329158	6217895	83.34	380.9
65	224	329605	6222112	93.46	230.01
66	226	329490	6222141	73.88	307.05
67	228	334174	6222556	75.28	329.42
68	230	334255	6222416	74.73	313.22
69	232	337998	6222774	67.06	484.36
70	233	336275	6229241	77.44	401.26
71	235	336339	6229376	73.71	434.7
72	237	336056	6229249	129.53	175.52
73	239	330512	6226425	84.03	407.21
74	241	331640	6225516	79.45	268.98
75	243	333282	6225927	75.36	421.38
76	245	337113	6225839	75.67	380.21
77	246	337023	6230460	86.22	395.2
78	248	339860	6232829	92.95	392.54
79	250	342270	6234139	71.21	398.13
80	252	345761	6234220	68.6	362.08
81	254	348120	6234680	68.81	360.84
82	259	353756	6232884	56.04	235.64
83	261	350419	6231247	66.9	302.53
84	263	348871	6224808	67.49	377.08
85	265	347693	6227121	65.17	389.58
86	267	345770	6222481	62.85	396.09
87	269	345843	6222021	58.76	315.42
88	272	349064	6222336	59.91	463.86
89	274	337471	6213986	69.8	460.94
90	276	336800	6209889	75.81	464.32
91	278	337106	6204604	59.62	504.65
92	280	332299	6206158	60.78	478.24
93	282	329164	6205654	62.35	498.19
94	284	328827	6210470	70.12	455.14
95	286	328416	6212312	76.82	472.84
96	290	315928	6203502	52.65	460.44
