# Supplementary material for: The environmental geochemical baseline, background and sources of metal and metalloids present in urban, peri-urban and rural soils in the O´Higgins region, Chile
Source: Environ Geochem Health. 2021 Oct 9;44(10):3173–89. doi: 10.1007/s10653-021-01098-4 (PMC9522781; doi:10.1007/s10653-021-01098-4)
Supplement: Supplementary file 27 — Supplementary file1 (XLSX 2249 kb) [file 10653_2021_1098_MOESM27_ESM.xlsx]

## Sheet: Hoja1
Punto	Muestra	XCOO	YCOO	Y	Zr
49	168	347976	6218783	22.65	192.83
50	170	347675	6216302	23.8	151.6
51	173	348651	6216409	24.78	175.73
52	175	348499	6216304	25.99	118.62
53	177	349297	6216805	25	137.21
54	180	348055	6217606	22.07	155.47
55	184	348754	6217884	23	142
56	186	348141	6218639	21.41	172.32
57	188	347674	6218398	22.02	151.87
58	190	347143	6219338	23.22	151.1
59	202	347621	6214711	23.27	169.75
60	204	347094	6214432	24.73	194.3
61	206	346426	6212033	20.12	158.34
62	218	337795	6219095	21.85	180.41
63	220	333587	6219150	22.32	165.91
64	222	329158	6217895	23.94	163.92
65	224	329605	6222112	26.74	284.19
66	226	329490	6222141	25.02	332.94
67	228	334174	6222556	25.25	158.07
68	230	334255	6222416	25.42	158.3
69	232	337998	6222774	20.41	171.52
70	233	336275	6229241	22.67	155.82
71	235	336339	6229376	22.73	160.15
72	237	336056	6229249	27.42	151.31
73	239	330512	6226425	25.05	185.51
74	241	331640	6225516	24.67	156.49
75	243	333282	6225927	24.4	181.96
76	245	337113	6225839	23.88	173.17
77	246	337023	6230460	25.08	178.97
78	248	339860	6232829	25.97	187.73
79	250	342270	6234139	22.11	170.59
80	252	345761	6234220	23.41	169.75
81	254	348120	6234680	23.21	176.9
82	259	353756	6232884	25.34	150.5
83	261	350419	6231247	23.13	173.21
84	263	348871	6224808	21.8	159.62
85	265	347693	6227121	24.75	160.24
86	267	345770	6222481	23.79	158.25
87	269	345843	6222021	23.62	153.89
88	272	349064	6222336	21.13	156.46
89	274	337471	6213986	20.57	153.29
90	276	336800	6209889	23.36	159.36
91	278	337106	6204604	20.47	171.45
92	280	332299	6206158	20.87	162.9
93	282	329164	6205654	20.74	163.86
94	284	328827	6210470	21.6	153.1
95	286	328416	6212312	21.57	157.01
96	290	315928	6203502	20.84	164.81
