# Supplementary material for: The environmental geochemical baseline, background and sources of metal and metalloids present in urban, peri-urban and rural soils in the O´Higgins region, Chile
Source: Environ Geochem Health. 2021 Oct 9;44(10):3173–89. doi: 10.1007/s10653-021-01098-4 (PMC9522781; doi:10.1007/s10653-021-01098-4)
Supplement: Supplementary file 29 — Supplementary file1 (XLSX 2249 kb) [file 10653_2021_1098_MOESM29_ESM.xlsx]

## Sheet: Hoja1
Punto	Muestra	XCOO	YCOO	Pb	Sc
49	168	347976	6218783	9.88	23.87
50	170	347675	6216302	15.92	110.07
51	173	348651	6216409	2.5	28.71
52	175	348499	6216304	13.95	17.54
53	177	349297	6216805	7.3	28.99
54	180	348055	6217606	21.84	103.44
55	184	348754	6217884	7	40
56	186	348141	6218639	29.02	93.78
57	188	347674	6218398	9	99.32
58	190	347143	6219338	22.17	104.49
59	202	347621	6214711	21.17	97.2
60	204	347094	6214432	10.95	87.9
61	206	346426	6212033	34.22	10.95
62	218	337795	6219095	28.54	21.03
63	220	333587	6219150	26.28	20.05
64	222	329158	6217895	14.58	22.74
65	224	329605	6222112	27.41	26.21
66	226	329490	6222141	16.78	20.66
67	228	334174	6222556	26.46	29.91
68	230	334255	6222416	12.44	15.72
69	232	337998	6222774	36.83	13.56
70	233	336275	6229241	17.95	21.93
71	235	336339	6229376	12.02	22.8
72	237	336056	6229249	27.67	12.76
73	239	330512	6226425	49.56	15.29
74	241	331640	6225516	37.13	20.28
75	243	333282	6225927	26.26	27.53
76	245	337113	6225839	25.87	27.06
77	246	337023	6230460	26.5	20.13
78	248	339860	6232829	30.9	18.05
79	250	342270	6234139	32.21	23.92
80	252	345761	6234220	23.71	26.26
81	254	348120	6234680	32.11	18.26
82	259	353756	6232884	30.51	25.7
83	261	350419	6231247	10.65	15.11
84	263	348871	6224808	21.34	19.85
85	265	347693	6227121	7.01	18.41
86	267	345770	6222481	8.03	13.27
87	269	345843	6222021	37.09	33.38
88	272	349064	6222336	20.17	18.29
89	274	337471	6213986	9.07	23.99
90	276	336800	6209889	19.05	22.32
91	278	337106	6204604	36.01	17.02
92	280	332299	6206158	15.38	14.89
93	282	329164	6205654	22.39	19.18
94	284	328827	6210470	18.3	11.3
95	286	328416	6212312	14.24	6.33
96	290	315928	6203502	15.18	17.6
