# Supplementary material for: The environmental geochemical baseline, background and sources of metal and metalloids present in urban, peri-urban and rural soils in the O´Higgins region, Chile
Source: Environ Geochem Health. 2021 Oct 9;44(10):3173–89. doi: 10.1007/s10653-021-01098-4 (PMC9522781; doi:10.1007/s10653-021-01098-4)
Supplement: Supplementary file 34 — Supplementary file1 (XLSX 2249 kb) [file 10653_2021_1098_MOESM34_ESM.xlsx]

## Sheet: Hoja1
Punto	Muestra	XCOO	YCOO	W	Ga
49	168	347976	6218783	23.59	10.09
50	170	347675	6216302	30.08	12.64
51	173	348651	6216409	5	10.38
52	175	348499	6216304	5	7.61
53	177	349297	6216805	5	14.96
54	180	348055	6217606	32.46	11.49
55	184	348754	6217884	5	14.2
56	186	348141	6218639	38.88	11.59
57	188	347674	6218398	33.72	12.18
58	190	347143	6219338	25.09	12.98
59	202	347621	6214711	32.96	12.96
60	204	347094	6214432	41.58	10.55
61	206	346426	6212033	59.39	9.46
62	218	337795	6219095	56.72	10.09
63	220	333587	6219150	42.63	9.69
64	222	329158	6217895	28	9.33
65	224	329605	6222112	49.04	6.73
66	226	329490	6222141	38.38	6.62
67	228	334174	6222556	48.47	11.13
68	230	334255	6222416	5	118.6
69	232	337998	6222774	18.37	92.73
70	233	336275	6229241	11.69	92.43
71	235	336339	6229376	21.78	89.61
72	237	336056	6229249	16.31	76.39
73	239	330512	6226425	10.92	83.67
74	241	331640	6225516	11.02	125.6
75	243	333282	6225927	11.98	79.29
76	245	337113	6225839	22.09	98.88
77	246	337023	6230460	17.91	92.51
78	248	339860	6232829	5	91.18
79	250	342270	6234139	5	100.9
80	252	345761	6234220	5	97.62
81	254	348120	6234680	5	86.61
82	259	353756	6232884	5	102.4
83	261	350419	6231247	5	98.26
84	263	348871	6224808	5	102.4
85	265	347693	6227121	5	102.1
86	267	345770	6222481	5	114.9
87	269	345843	6222021	5	142
88	272	349064	6222336	12.61	14
89	274	337471	6213986	11.81	13
90	276	336800	6209889	5	14
91	278	337106	6204604	5	93.92
92	280	332299	6206158	5	13
93	282	329164	6205654	10.8	12
94	284	328827	6210470	12.57	13
95	286	328416	6212312	5	14
96	290	315928	6203502	11.91	15
