# Supplementary material for: The environmental geochemical baseline, background and sources of metal and metalloids present in urban, peri-urban and rural soils in the O´Higgins region, Chile
Source: Environ Geochem Health. 2021 Oct 9;44(10):3173–89. doi: 10.1007/s10653-021-01098-4 (PMC9522781; doi:10.1007/s10653-021-01098-4)
Supplement: Supplementary file 38 — Supplementary file1 (XLSX 2249 kb) [file 10653_2021_1098_MOESM38_ESM.xlsx]

## Sheet: Hoja1
Punto	Muestra	XCOO	YCOO	Cr	Co
97	292	333664	6214400	35.66	28.01
98	294	332557	6210460	28.8	25.56
99	296	332457	6211333	28.98	25.37
100	298	323693	6209036	23.56	26.18
101	300	317118	6206240	31.39	24.72
102	303	315915	6212468	25.45	25.1
103	307	327555	6214713	31.93	26.66
104	309	324288	6213674	25.97	24.2
105	311	321765	6212115	28.83	24.21
106	313	317829	6211071	26.92	24.16
107	315	315492	6209945	206.55	31.94
108	316	341235	6229436	35.67	27.24
109	318	341477	6230205	22.12	20.47
Punto	Muestra	XCOO	YCOO	Ni	Zn
97	292	333664	6214400	10.12	85.1
98	294	332557	6210460	14.12	96.4
99	296	332457	6211333	12.3	106.94
100	298	323693	6209036	15.49	105.05
101	300	317118	6206240	13.27	82.26
102	303	315915	6212468	14.56	106.09
103	307	327555	6214713	15.45	104.74
104	309	324288	6213674	8.67	75.74
105	311	321765	6212115	12.62	94.48
106	313	317829	6211071	10.36	76.37
107	315	315492	6209945	26.4	12.02
108	316	341235	6229436	24.9	79.39
109	318	341477	6230205	9.56	62.79
