# Supplementary material for: The environmental geochemical baseline, background and sources of metal and metalloids present in urban, peri-urban and rural soils in the O´Higgins region, Chile
Source: Environ Geochem Health. 2021 Oct 9;44(10):3173–89. doi: 10.1007/s10653-021-01098-4 (PMC9522781; doi:10.1007/s10653-021-01098-4)
Supplement: Supplementary file 39 — Supplementary file1 (XLSX 2249 kb) [file 10653_2021_1098_MOESM39_ESM.xlsx]

## Sheet: Hoja1
Punto	Muestra	XCOO	YCOO	Rb	Sr
97	292	333664	6214400	55.16	474.25
98	294	332557	6210460	63.23	478.05
99	296	332457	6211333	60.18	482.68
100	298	323693	6209036	84.64	442.16
101	300	317118	6206240	53.95	501.81
102	303	315915	6212468	69.11	437.29
103	307	327555	6214713	63.2	448.25
104	309	324288	6213674	54.44	543.28
105	311	321765	6212115	74.39	497.07
106	313	317829	6211071	67.31	415.32
107	315	315492	6209945	78.59	398.07
108	316	341235	6229436	76.24	404.78
109	318	341477	6230205	57.01	256.32
Punto	Muestra	XCOO	YCOO	Y	Zr
97	292	333664	6214400	19.95	184.38
98	294	332557	6210460	21.12	158.3
99	296	332457	6211333	19.4	157.12
100	298	323693	6209036	23.88	156.61
101	300	317118	6206240	18.97	157.84
102	303	315915	6212468	23.32	176.62
103	307	327555	6214713	20.35	159.73
104	309	324288	6213674	19.91	169.66
105	311	321765	6212115	21.74	165.88
106	313	317829	6211071	23.31	178.12
107	315	315492	6209945	23.45	194.01
108	316	341235	6229436	22.98	175.69
109	318	341477	6230205	19.51	132.43
