# Supplementary material for: The environmental geochemical baseline, background and sources of metal and metalloids present in urban, peri-urban and rural soils in the O´Higgins region, Chile
Source: Environ Geochem Health. 2021 Oct 9;44(10):3173–89. doi: 10.1007/s10653-021-01098-4 (PMC9522781; doi:10.1007/s10653-021-01098-4)
Supplement: Supplementary file 40 — Supplementary file1 (XLSX 2249 kb) [file 10653_2021_1098_MOESM40_ESM.xlsx]

## Sheet: Hoja1
Punto	Muestra	XCOO	YCOO	Nb	Ba
97	292	333664	6214400	2.5	368.07
98	294	332557	6210460	2.5	356.75
99	296	332457	6211333	9.5	340.45
100	298	323693	6209036	8.76	397.91
101	300	317118	6206240	6.74	328.25
102	303	315915	6212468	7.4	336.66
103	307	327555	6214713	2.5	379.97
104	309	324288	6213674	2.5	356.64
105	311	321765	6212115	2.5	366.21
106	313	317829	6211071	8.2	469.72
107	315	315492	6209945	6.47	379.61
108	316	341235	6229436	2.5	365.01
109	318	341477	6230205	2.5	276.94
Punto	Muestra	XCOO	YCOO	Pb	Sc
97	292	333664	6214400	29.14	21.07
98	294	332557	6210460	40.15	15.4
99	296	332457	6211333	30.13	17.97
100	298	323693	6209036	28.42	27.1
101	300	317118	6206240	31.55	12.53
102	303	315915	6212468	34.72	10.88
103	307	327555	6214713	35.15	22.24
104	309	324288	6213674	17.47	18.05
105	311	321765	6212115	26.26	13.71
106	313	317829	6211071	18.2	9.45
107	315	315492	6209945	16.74	16.29
108	316	341235	6229436	21.13	16.46
109	318	341477	6230205	8.41	16.23
