# Supplementary material for: The environmental geochemical baseline, background and sources of metal and metalloids present in urban, peri-urban and rural soils in the O´Higgins region, Chile
Source: Environ Geochem Health. 2021 Oct 9;44(10):3173–89. doi: 10.1007/s10653-021-01098-4 (PMC9522781; doi:10.1007/s10653-021-01098-4)
Supplement: Supplementary file 43 — Supplementary file1 (XLSX 2249 kb) [file 10653_2021_1098_MOESM43_ESM.xlsx]

## Sheet: Hoja1
Punto	Muestra	XCOO	YCOO	W	Ga
97	292	333664	6214400	5	13.7
98	294	332557	6210460	5	13.7
99	296	332457	6211333	5	12.9
100	298	323693	6209036	5	15.3
101	300	317118	6206240	5	12.3
102	303	315915	6212468	5	12.9
103	307	327555	6214713	5	13.4
104	309	324288	6213674	5	12.2
105	311	321765	6212115	5	13.5
106	313	317829	6211071	5	14
107	315	315492	6209945	5	0.5
108	316	341235	6229436	5	122
109	318	341477	6230205	5	128
